# Supplementary material for: How People’s COVID-19 Induced-Worries and Multiple Environmental Exposures Are Associated with Their Depression, Anxiety, and Stress during the Pandemic
Source: Int J Environ Res Public Health. 2023 Aug 21;20(16):6620. doi: 10.3390/ijerph20166620 (PMC10454930; doi:10.3390/ijerph20166620)
Supplement: Supplementary file 1 [file ijerph-20-06620-s001.zip]

Archive with 1 entries (1 files):
- ijerph-2497121-supplementary.pdf
